# Supplementary material for: Toxicity and Metabolomic Dysfunction Invoked by Febrifugin, a Harmful Component of Edible Nut of Swietenia macrophylla
Source: Int J Mol Sci. 2024 Sep 9;25(17):9753. doi: 10.3390/ijms25179753 (PMC11396426; doi:10.3390/ijms25179753)
Supplement: Supplementary file 1 [file ijms-25-09753-s001.zip]

Archive with 1 entries (1 files):
- ijms-3170504-supplementary.pdf
